# Supplementary material for: Detection of Rickettsia felis, Rickettsia typhi, Bartonella Species and Yersinia pestis in Fleas (Siphonaptera) from Africa
Source: PLoS Negl Trop Dis. 2014 Oct 9;8(10):e3152. doi: 10.1371/journal.pntd.0003152 (PMC4191943; doi:10.1371/journal.pntd.0003152)
Supplement: Data S1 — Detection of flea borne diseases in Benin. (XLS) [file pntd.0003152.s001.xls]

## Sheet: Feuil1
				Supplementary Data S1 : detection of flea borne diseases in Benin
Code benin	Sex	Genra	Species	DATES		Locality in Cotonou	R.typhi	R.felis	Yersinia pestis	Bartonella ITS2
139	M	Xenopsylla	cheopis	Novembre	2009	Zogbohouè	0	0	0	0
141	M	Xenopsylla	cheopis	Novembre	2009	Zogbohouè	0	0	0	0
143	F	Xenopsylla	cheopis	Novembre	2009	Ladji	0	0	0	29.3339
145	F	Xenopsylla	cheopis	Novembre	2009	Zogbohouè	0	0	0	35.6371
150	F	Xenopsylla	cheopis	Novembre	2009	Kpankpan	0	0	0	0
161	F	Xenopsylla	cheopis	Novembre	2009	Bokossi Tokpa	0	0	0	37.6403
162	M	Xenopsylla	cheopis	Novembre	2009	Bokossi Tokpa	0	0	0	0
163	F	Xenopsylla	cheopis	Novembre	2009	Bokossi Tokpa	0	0	0	0
164	F	Xenopsylla	cheopis	Novembre	2009	Bokossi Tokpa	0	0	0	0
177	F	Xenopsylla	cheopis	Novembre	2009	Dédokpo	0	0	0	0
190	M	Xenopsylla	cheopis	Novembre	2009	Gankpodo	0	0	0	33.7083
195	F	Xenopsylla	cheopis	Novembre	2009	Agbato	0	0	0	0
202	M	Xenopsylla	cheopis	Novembre	2009	Chankpamè	0	0	0	36.768
206	M	Xenopsylla	cheopis	Novembre	2009	Chankpamè	0	0	0	0
208	M	Xenopsylla	cheopis	Novembre	2009	Avotrou	0	0	0	0
212	M	Xenopsylla	cheopis	Novembre	2009	Ganhi	0	0	0	36.0505
213	M	Xenopsylla	cheopis	Novembre	2009	Ganhi	0	0	0	0
214	M	Xenopsylla	cheopis	Novembre	2009	Ganhi	0	0	0	0
219	F	Xenopsylla	cheopis	Novembre	2009	Ganhi	0	0	0	36.0732
220	F	Xenopsylla	cheopis	Novembre	2009	Ganhi	0	0	0	35.2788
222	M	Xenopsylla	cheopis	Novembre	2009	Ganhi	0	0	0	28.9864
223	F	Xenopsylla	cheopis	Novembre	2009	Ganhi	0	0	0	36.4013
224	M	Xenopsylla	cheopis	Novembre	2009	Ganhi	0	0	0	0
227	F	Xenopsylla	cheopis	Novembre	2009	Ganhi	0	0	0	37.1643
228	M	Xenopsylla	cheopis	Novembre	2009	Ganhi	0	0	0	40.5108
231	F	Xenopsylla	cheopis	Novembre	2009	Ganhi	0	0	0	27.5396
233	F	Xenopsylla	cheopis	Novembre	2009	Ganhi	0	38.1	0	31.5376
240	F	Xenopsylla	cheopis	Décembre	2009	Vossa Kpodji	0	0	0	0
243	M	Xenopsylla	cheopis	Décembre	2009	Vossa Kpodji	0	0	0	31.5511
244	M	Xenopsylla	cheopis	Décembre	2009	Vossa Kpodji	0	0	0	0
249	M	Xenopsylla	cheopis	Décembre	2009	Fifadji	0	0	0	0
250	M	Xenopsylla	cheopis	Décembre	2009	Ladji	0	0	0	24.5211
252	F	Xenopsylla	cheopis	Décembre	2009	Vossa Kpodji	0	0	0	0
253	M	Xenopsylla	cheopis	Décembre	2009	Wlacodji	0	0	0	0
254	F	Xenopsylla	cheopis	Décembre	2009	Fifadji	0	0	0	25.5769
255	M	Xenopsylla	cheopis	Décembre	2009	Wlacodji	0	0	0	0
256	M	Xenopsylla	cheopis	Décembre	2009	Fifadji	0	0	0	0
261	M	Xenopsylla	cheopis	Décembre	2009	Vossa Kpodji	0	0	0	0
267	F	Xenopsylla	cheopis	Décembre	2009	Abokicodji	0	0	0	0
269	M	Xenopsylla	cheopis	Décembre	2009	Bokossi Tokpa	0	0	0	35.852
271	F	Xenopsylla	cheopis	Décembre	2009	Dédokpo	0	0	0	0
273	F	Xenopsylla	cheopis	Décembre	2009	Abokicodji	0	0	0	29.9596
274	M	Xenopsylla	cheopis	Décembre	2009	Abokicodji	0	0	0	36.3192
277	M	Xenopsylla	cheopis	Décembre	2009	Bokossi Tokpa	0	0	0	0
280	F	Xenopsylla	cheopis	Décembre	2009	Enagnon	0	0	0	31.0483
282	M	Xenopsylla	cheopis	Décembre	2009	Bokossi Tokpa	0	0	0	0
284	F	Xenopsylla	cheopis	Décembre	2009	Abokicodji	0	0	0	36.3788
285	M	Xenopsylla	cheopis	Décembre	2009	Bokossi Tokpa	0	0	0	0
286	M	Xenopsylla	cheopis	Décembre	2009	Kpankpan	0	0	0	40.2562
294	F	Xenopsylla	cheopis	Décembre	2009	Suru Lere	0	0	0	0
295	M	Xenopsylla	cheopis	Décembre	2009	Agbato	0	0	0	0
296	M	Xenopsylla	cheopis	Décembre	2009	Suru Lere	0	0	0	0
300	F	Xenopsylla	cheopis	Décembre	2009	Minochou	0	0	0	0
301	F	Xenopsylla	cheopis	Décembre	2009	Minochou	0	0	0	0
305	M	Xenopsylla	cheopis	Décembre	2009	Agbato	0	0	0	33.4143
312	F	Xenopsylla	cheopis	Décembre	2009	Agbato	0	0	0	31.8417
319	F	Xenopsylla	cheopis	Janvier	2010	Vossa Kpodji	0	0	0	0
321	M	Xenopsylla	cheopis	Janvier	2010	Vossa Kpodji	0	38.03	0	0
323	F	Xenopsylla	cheopis	Janvier	2010	Fifadji	0	0	0	0
324	M	Xenopsylla	cheopis	Janvier	2010	Fifadji	0	0	0	0
326	M	Xenopsylla	cheopis	Janvier	2010	Ahouansori	0	0	0	0
328	M	Xenopsylla	cheopis	Janvier	2010	Ladji	0	0	0	0
229	F	c'est 329 ?	cheopis	Janvier	2010	Ladji	0	0	0	0
330	F	Xenopsylla	cheopis	Janvier	2010	Vossa Kpodji	0	0	0	31.8241
331	M	Xenopsylla	cheopis	Janvier	2010	Vossa Kpodji	0	0	0	40.9094
334	M	Xenopsylla	cheopis	Janvier	2010	Fifadji	0	0	0	0
336	M	Xenopsylla	cheopis	Janvier	2010	Vossa Kpodji	0	0	0	37.0916
337	F	Xenopsylla	cheopis	Janvier	2010	Fifadji	0	0	0	0
342	F	Xenopsylla	cheopis	Janvier	2010	Vossa Kpodji	0	0	0	35.7864
343	F	Xenopsylla	cheopis	Janvier	2010	Vossa Kpodji	0	0	0	0
344	M	Xenopsylla	cheopis	Janvier	2010	Vossa Kpodji	0	0	0	0
346	M	Xenopsylla	cheopis	Janvier	2010	Fifadji	0	0	0	0
347	M	Xenopsylla	cheopis	Janvier	2010	Wlacodji	0	0	0	0
350	F	Xenopsylla	cheopis	Janvier	2010	Bokossi Tokpa	0	0	0	0
352	F	Xenopsylla	cheopis	Janvier	2010	Bokossi Tokpa	0	0	0	0
355	M	Xenopsylla	cheopis	Janvier	2010	Bokossi Tokpa	0	0	0	0
356	M	Xenopsylla	cheopis	Janvier	2010	Abokicodji	0	38.14	0	0
357	M	Xenopsylla	cheopis	Janvier	2010	Dédokpo	0	0	0	0
358	M	Xenopsylla	cheopis	Janvier	2010	Bokossi Tokpa	0	0	0	34.1729
359	F	Xenopsylla	cheopis	Janvier	2010	Bokossi Tokpa	0	38.05	0	33.5617
363	F	Xenopsylla	cheopis	Janvier	2010	Enagnon	0	0	0	33.9935
364	F	Xenopsylla	cheopis	Janvier	2010	Abokicodji	0	0	0	0
365	F	Xenopsylla	cheopis	Janvier	2010	Kpankpan	0	0	0	32.1208
366	F	Xenopsylla	cheopis	Janvier	2010	Enagnon	0	0	0	33.4652
369	M	Xenopsylla	cheopis	Janvier	2010	Abokicodji	0	0	0	0
370	F	Xenopsylla	cheopis	Janvier	2010	Bokossi Tokpa	0	0	0	0
371	M	Xenopsylla	cheopis	Janvier	2010	Dédokpo	34.54	0	0	0
374	M	Xenopsylla	cheopis	Janvier	2010	Dédokpo	0	0	0	33.9283
379	M	Xenopsylla	cheopis	Janvier	2010	Suru Lere	0	0	0	0
380	M	Xenopsylla	cheopis	Janvier	2010	Suru Lere	0	0	0	0
386	F	Xenopsylla	cheopis	Janvier	2010	Avotrou	0	0	0	0
387	M	Xenopsylla	cheopis	Janvier	2010	Chankpamè	0	0	0	33.9859
394	M	Xenopsylla	cheopis	Janvier	2010	Agbato	0	0	0	0
397	F	Xenopsylla	cheopis	Janvier	2010	Minonchou	0	0	0	36.7464
402	F	Xenopsylla	cheopis	Janvier	2010	Sèdami	0	0	0	0
403	F	Xenopsylla	cheopis	Janvier	2010	Maro Militaire	0	0	0	0
404	F	Xenopsylla	cheopis	Janvier	2010	St Jean	0	0	0	0
406	M	Xenopsylla	cheopis	Janvier	2010	St Jean	0	0	0	0
411	F	Xenopsylla	cheopis	Janvier	2010	Sèdami	0	0	0	34.149
424	F	Xenopsylla	cheopis	Janvier	2010	Maro Militaire	0	0	0	0
433	F	Xenopsylla	cheopis	Janvier	2010	Finagnon	0	0	0	34.2052
435	M	Xenopsylla	cheopis	Janvier	2010	Fdjrossè	0	0	0	29.0439
436	F	Xenopsylla	cheopis	Janvier	2010	Finagnon	0	0	0	0
437	F	Xenopsylla	cheopis	Janvier	2010	Fidjrossè	0	0	0	30.0191
441	F	Xenopsylla	cheopis	Janvier	2010	Finagnon	0	0	0	0
444	F	Xenopsylla	cheopis	Janvier	2010	Finagnon	0	0	0	0
445	M	Xenopsylla	cheopis	Janvier	2010	Enagnon	0	0	0	0
450	F	Xenopsylla	cheopis	Février	2010	Zogbohouè	0	0	0	27.9405
451	F	Xenopsylla	cheopis	Février	2010	Vossa Kpodji	0	0	0	0
453	F	Xenopsylla	cheopis	Février	2010	Fifadji	0	0	0	0
455	F	Xenopsylla	cheopis	Février	2010	Fifadji	0	0	0	32.1566
461	M	Xenopsylla	cheopis	Février	2010	Wlacodji	0	0	0	33.1163
462	F	Xenopsylla	cheopis	Février	2010	Wlacodji	0	0	0	0
478	F	Xenopsylla	cheopis	Février	2010	Dédokpo	0	0	0	0
479	M	Xenopsylla	cheopis	Février	2010	Abokicodji	0	0	0	34.8691
480	M	Xenopsylla	cheopis	Février	2010	Adogléta	0	0	0	34.4824
481	M	Xenopsylla	cheopis	Février	2010	Adogléta	0	0	0	39.429
482	F	Xenopsylla	cheopis	Février	2010	Abokicodji	0	0	0	30.6666
493	M	Xenopsylla	cheopis	Février	2010	Adogléta	0	0	0	35.2744
484	F	Xenopsylla	cheopis	Février	2010	Adogléta	0	0	0	0
486	M	Xenopsylla	cheopis	Février	2010	Abokicodji	0	0	0	34.3384
487	F	Xenopsylla	cheopis	Février	2010	Dédokpo	0	0	0	34.0813
488	F	Xenopsylla	cheopis	Février	2010	Bokossi Tokpa	0	0	0	33.5837
490	M	Xenopsylla	cheopis	Février	2010	Avotrou	0	0	0	0
492	F	Xenopsylla	cheopis	Février	2010	Gankpodo	0	0	0	0
493	F	Xenopsylla	cheopis	Février	2010	Agbato	0	0	0	28.2125
495	F	Xenopsylla	cheopis	Février	2010	Avotrou	0	0	0	26.7226
497	F	Xenopsylla	cheopis	Février	2010	Minochou	0	0	0	31.4884
498	F	Xenopsylla	cheopis	Février	2010	Avotrou	0	0	0	29.9931
499	M	Xenopsylla	cheopis	Février	2010	Kpankpan	0	0	0	0
500	M	Xenopsylla	cheopis	Février	2010	Agbato	0	38.1	0	0
501	F	Xenopsylla	cheopis	Février	2010	Kowégbo	0	0	0	0
503	F	Xenopsylla	cheopis	Février	2010	Avotrou	0	0	0	35.1543
504	F	Xenopsylla	cheopis	Février	2010	Avotrou	0	0	0	0
510	M	Xenopsylla	cheopis	Février	2010	Avotrou	0	0	0	33.7961
514	M	Xenopsylla	cheopis	Février	2010	Aïbatin	0	0	0	0
516	M	Xenopsylla	cheopis	Février	2010	Gankpodo	0	0	0	37.5542
527	M	Xenopsylla	cheopis	Février	2010	Houenoussou	0	0	0	0
529	F	Xenopsylla	cheopis	Mars	2010	Vossa Kpodji	0	0	0	33.8455
530	M	Xenopsylla	cheopis	Mars	2010	Vossa Kpodji	0	0	0	32.8135
540	M	Xenopsylla	cheopis	Mars	2010	Ahouansori	0	0	0	0
542	F	Xenopsylla	cheopis	Mars	2010	Zogbohouè	0	0	0	0
543	M	Xenopsylla	cheopis	Mars	2010	Ahouansori	0	37.26	0	0
544	M	Xenopsylla	cheopis	Mars	2010	Wlacodji	0	0	0	0
545	M	Xenopsylla	cheopis	Mars	2010	Enagnon	0	0	0	29.7516
547	F	Xenopsylla	cheopis	Mars	2010	Kpankpan	0	0	0	27.6115
550	M	Xenopsylla	cheopis	Mars	2010	Bokossi Tokpa	0	0	0	34.1094
552	F	Xenopsylla	cheopis	Mars	2010	Bokossi Tokpa	0	0	0	32.2778
553	F	Xenopsylla	cheopis	Mars	2010	Kpankpan	0	0	0	37.4612
554	M	Xenopsylla	cheopis	Mars	2010	Kpankpan	0	0	0	26.8367
563	M	Xenopsylla	cheopis	Mars	2010	Minonchou	0	0	0	26.8997
570	F	Xenopsylla	cheopis	Mars	2010	Chankpamin	0	0	0	33.1035
571	F	Xenopsylla	cheopis	Mars	2010	Agbato	0	0	0	31.1648
573	M	Xenopsylla	cheopis	Mars	2010	Kowégbo	0	0	0	26.8443
578	F	Xenopsylla	cheopis	Mars	2010	Avotrou	0	0	0	0
579	M	Xenopsylla	cheopis	Mars	2010	Marché Dantokpa	0	0	0	28.9323
587	F	Xenopsylla	cheopis	Mars	2010	Marché Dantokpa	0	0	0	0
590	F	Xenopsylla	cheopis	Mars	2010	Marché Dantokpa	0	0	0	32.2939
589	F	Xenopsylla	cheopis	Mars	2010	Marché Dantokpa	0	0	0	31.85
485	F	Xenopsylla	cheopis	Février	2010	Abokicodji	0	0	0	0
595	F	Xenopsylla	cheopis	Mars	2010	Marché Dantokpa	0	0	0	31.2548
607	M	Xenopsylla	cheopis	Mars	2010	Marché Dantokpa	0	0	0	30.5678
621	F	Xenopsylla	cheopis	Avril	2010	Ladji	0	0	0	0
630	F	Xenopsylla	cheopis	Avril	2010	Zogbohouè	0	0	0	0
631	F	Xenopsylla	cheopis	Avril	2010	Fifadji	0	0	0	28.4184
634	M	Xenopsylla	cheopis	Avril	2010	Fifadji	0	0	0	0
640	F	Xenopsylla	cheopis	Avril	2010	Bokossi Tokpa	0	0	0	35.6863
644	F	Xenopsylla	cheopis	Avril	2010	Enagnon	0	0	0	0
646	M	Xenopsylla	cheopis	Avril	2010	Abokicodji	0	0	0	33.5354
650	F	Xenopsylla	cheopis	Avril	2010	Enagnon	0	38.12	0	0
654	F	Xenopsylla	cheopis	Avril	2010	Abokicodji	0	0	0	0
669	M	Xenopsylla	cheopis	Avril	2010	Avotrou	0	0	0	26.3926
672	F	Xenopsylla	cheopis	Avril	2010	Avotrou	0	0	0	32.7944
674	F	Xenopsylla	cheopis	Avril	2010	Minonchou	0	0	0	0
676	F	Xenopsylla	cheopis	Mai	2010	Djidjè	0	0	0	0
677	F	Xenopsylla	cheopis	Mai	2010	Wlacodji	0	0	0	28.2576
678	F	Xenopsylla	cheopis	Mai	2010	Djidjè	0	0	0	0
680	F	Xenopsylla	cheopis	Mai	2010	Vossa Kpodji	0	0	0	0
685	F	Xenopsylla	cheopis	Mai	2010	Fifadji	0	0	0	35.1279
690	M	Xenopsylla	cheopis	Mai	2010	Fifadji	0	0	0	0
696	F	Xenopsylla	cheopis	Mai	2010	Fifadji	0	0	0	0
708	F	Xenopsylla	cheopis	Mai	2010	Kpankpan	0	0	0	0
716	F	Xenopsylla	cheopis	Mai	2010	Bokossi Tokpa	0	0	0	0
720	F	Xenopsylla	cheopis	Mai	2010	Bokossi Tokpa	0	0	0	0
722	M	Xenopsylla	cheopis	Mai	2010	Bokossi Tokpa	0	0	0	35.6593
723	M	Xenopsylla	cheopis	Mai	2010	Abokicodji	0	0	0	0
724	F	Xenopsylla	cheopis	Mai	2010	Abokicodji	0	0	0	37.6806
741	F	Xenopsylla	cheopis	Mai	2010	Gankpodo	0	0	0	0
745	F	Xenopsylla	cheopis	Mai	2010	Suru Lere	0	0	0	0
750	M	Xenopsylla	cheopis	Juin	2010	Zogbohouè	0	0	0	0
769	F	Xenopsylla	cheopis	Juin	2010	Vossa Kpodji	0	0	0	0
775	F	Xenopsylla	cheopis	Juin	2010	Ahouansori	0	0	0	0
782	M	Xenopsylla	cheopis	Juin	2010	Abokicodji	0	0	0	0
783	F	Xenopsylla	cheopis	juin	2010	Enagnon	0	0	0	0
786	M	Xenopsylla	cheopis	juin	2010	Kpankpan	0	0	0	0
787	M	Xenopsylla	cheopis	juin	2010	Bokossi Tokpa	32.63	0	0	0
807	F	Xenopsylla	cheopis	juin	2010	Avotrou	0	0	0	0
859	F	Xenopsylla	cheopis	juillet	2010	Ahouansori	0	0	0	0
865	F	Xenopsylla	cheopis	juillet	2010	Minonchou	0	0	0	0
