# Supplementary material for: Detection of Rickettsia felis, Rickettsia typhi, Bartonella Species and Yersinia pestis in Fleas (Siphonaptera) from Africa
Source: PLoS Negl Trop Dis. 2014 Oct 9;8(10):e3152. doi: 10.1371/journal.pntd.0003152 (PMC4191943; doi:10.1371/journal.pntd.0003152)
Supplement: Data S2 — Detection of flea borne diseases in United Republic of Tanzania. (XLSX) [file pntd.0003152.s002.xlsx]

## Sheet: Feuil1
		Supplementary Data S2 : detection of flea borne diseases in United Republic of Tanzania
Village	Locality	Lab ID flea species	Flea sex (F/M)	Host Species / Free flea in house	Rickettsia felis (Ct)	Bartonella sp (Ct)	Rickettsia typhi (Ct)	Yersinia pestis (Ct)
Magamba	Mshelemle	Ctenocephalides felis strongylus	M	House	N/A	N/A	N/A	N/A
Magamba	Mshelemle	Ctenocephalides felis strongylus	F	House	27.36	N/A	N/A	N/A
Shume-Nywelo	Shume new	Ctenocephalides felis strongylus	M	House	30.31	N/A	N/A	N/A
Manolo	Mlifu	Ctenocephalides felis strongylus	F	House	27.51	N/A	N/A	N/A
Shume-Nywelo	Shume new	Ctenocephalides felis strongylus	F	House	N/A	N/A	N/A	N/A
Manolo	Mlifu	Ctenocephalides felis strongylus	F	House	28.37	N/A	N/A	N/A
Shume-Nywelo	Shume new	Ctenocephalides felis strongylus	F	House	N/A	N/A	N/A	N/A
Gologolo	Kazandabweni	Ctenocephalides felis strongylus	M	House	N/A	N/A	N/A	N/A
Shume-Nywelo	Shume new	Ctenocephalides felis strongylus	M	House	N/A	N/A	N/A	N/A
Dule	Nkimai	Ctenocephalides felis strongylus	F	House	20.44	N/A	N/A	N/A
Dule	Nkimai	Ctenocephalides felis strongylus	F	House	31.04	N/A	N/A	N/A
Gologolo	Kazandabweni	Ctenocephalides felis strongylus	M	House	N/A	N/A	N/A	N/A
Magamba	Kwemonho	Ctenocephalides felis strongylus	M	House	30.33	N/A	N/A	N/A
Magamba	Kwemonho	Ctenocephalides felis strongylus	M	House	27.33	N/A	N/A	N/A
Magamba	Kwemonho	Ctenocephalides felis strongylus	F	House	20.37	N/A	N/A	N/A
Mambo	Mahezanguo	Ctenocephalides felis strongylus	F	House	27.22	N/A	N/A	N/A
Magamba	Mshelemle	Ctenocephalides felis strongylus	F	House	30.2	N/A	N/A	N/A
Goka	Mghelema	Ctenocephalides felis strongylus	F	House	27.69	N/A	N/A	N/A
Mambo	Mahezanguo	Ctenocephalides felis strongylus	F	House	28.68	N/A	N/A	N/A
Gologolo	Madina	Ctenocephalides felis strongylus	F	House	29.91	N/A	N/A	N/A
Gologolo	Moa	Ctenocephalides canis	F	House	25.31	N/A	N/A	N/A
Mambo	Mahezanguo	Ctenocephalides canis	F	House	26.15	N/A	N/A	N/A
Nkelei	Kwefivi	Ctenocephalides canis	F	House	27.71	N/A	N/A	N/A
Shume-Nywelo	Mkungumize	Ctenocephalides canis	F	House	30.17	N/A	N/A	N/A
Emao	Hebangu	Ctenocephalides canis	F	House	N/A	N/A	N/A	N/A
Magamba	Batai	Ctenocephalides canis	F	House	N/A	N/A	N/A	N/A
Magamba	Kwemonho	Ctenocephalides canis	M	House	30.53	N/A	N/A	N/A
Kiranga	Kidunda	Ct. calceatus calceatus	F	L. rosalia	N/A	N/A	N/A	N/A
Kiranga	Kidunda	Ct. calceatus calceatus	M	L. aquilus	N/A	N/A	N/A	N/A
Gologolo	Kazandabweni	Ct. calceatus calceatus	F	P. delectorum	N/A	N/A	N/A	N/A
Gologolo	Grewal	Ct. calceatus calceatus	F	L. aquilus	N/A	N/A	N/A	N/A
Gologolo	Grewal	Ct. calceatus calceatus	M	L. aquilus	N/A	N/A	N/A	N/A
Kiranga	Kidunda	Ct. calceatus calceatus	F	L. rosalia	25.31	N/A	N/A	N/A
Gologolo	Grewal	Ct. calceatus calceatus	F	L. aquilus	26.15	N/A	N/A	N/A
Gologolo	Grewal	Ct. calceatus calceatus	M	L. aquilus	27.71	N/A	N/A	N/A
Kiranga	Kidunda	Ct. calceatus calceatus	F	L. rosalia	N/A	N/A	N/A	N/A
Kiranga	Kidunda	Ct. calceatus calceatus	M	L. aquilus	30.53	N/A	N/A	N/A
Gologolo	Kazandabweni	Ct. calceatus calceatus	F	P. delectorum	N/A	N/A	N/A	N/A
Gologolo	Grewal	Ct. calceatus calceatus	F	L. aquilus	N/A	N/A	N/A	N/A
Gologolo	Grewal	Ct. calceatus calceatus	M	L. aquilus	N/A	N/A	N/A	N/A
Kiranga	Kidunda	Ct. calceatus calceatus	M	M. natalensis	N/A	N/A	N/A	N/A
Magamba	Batai	Ct. calceatus calceatus	M	L. aquilus	N/A	N/A	N/A	N/A
Magamba	Batai	Ct. calceatus calceatus	M	L. aquilus	34.26	N/A	N/A	N/A
Kiranga	Kidunda	Ct. calceatus calceatus	M	Otomys denti	N/A	N/A	N/A	N/A
Kiranga	Kidunda	Ct. calceatus calceatus	M	Otomys denti	N/A	N/A	N/A	N/A
Emao	Magagai	Ct. calceatus calceatus	F	A. chrysophilus	N/A	N/A	N/A	N/A
Emao	Magagai	Ct. calceatus calceatus	M	A. chrysophilus	N/A	N/A	N/A	N/A
Manolo	Manolo	Xenopsylla brasiliensis	M	M. natalensis	N/A	N/A	N/A	N/A
Manolo	Manolo	Xenopsylla brasiliensis	M	M. natalensis	N/A	N/A	N/A	N/A
Manolo	Manolo	Xenopsylla brasiliensis	F	M. natalensis	N/A	N/A	N/A	N/A
Manolo	Manolo	Xenopsylla brasiliensis	F	M. natalensis	N/A	N/A	N/A	N/A
Manolo	Manolo	Xenopsylla brasiliensis	M	M. natalensis	N/A	N/A	N/A	N/A
Magamba	Mshelemle	Xenopsylla brasiliensis	M	R. rattus	N/A	N/A	N/A	N/A
Magamba	Mshelemle	Xenopsylla brasiliensis	F	R. rattus	N/A	N/A	31.55	N/A
Magamba	Mshelemle	Xenopsylla brasiliensis	M	R. rattus	N/A	N/A	N/A	N/A
Magamba	Mshelemle	Xenopsylla brasiliensis	M	R. rattus	N/A	N/A	N/A	N/A
Magamba	Mshelemle	Xenopsylla brasiliensis	F	R. rattus	N/A	N/A	N/A	N/A
Magamba	Mshelemle	Xenopsylla brasiliensis	F	R. rattus	N/A	N/A	N/A	N/A
Manolo	Manolo	Xenopsylla brasiliensis	M	M. natalensis	N/A	N/A	N/A	N/A
Manolo	Manolo	Xenopsylla brasiliensis	F	M. natalensis	N/A	N/A	N/A	N/A
Manolo	Manolo	Xenopsylla brasiliensis	M	M. natalensis	N/A	N/A	33.55	N/A
Manolo	Manolo	Xenopsylla brasiliensis	F	M. natalensis	N/A	N/A	N/A	N/A
Kiranga	Kidunda	Xenopsylla brasiliensis	F	R. rattus	N/A	N/A	N/A	N/A
Kiranga	Kidunda	Xenopsylla brasiliensis	M	R. rattus	N/A	N/A	N/A	N/A
Manolo	Manolo	Xenopsylla brasiliensis	M	M. natalensis	N/A	N/A	N/A	N/A
Manolo	Manolo	Xenopsylla brasiliensis	F	M. natalensis	N/A	N/A	N/A	N/A
Manolo	Manolo	Xenopsylla brasiliensis	F	M. natalensis	N/A	N/A	N/A	N/A
Manolo	Manolo	Pulex irritans	F	House	N/A	N/A	N/A	N/A
Manolo	Manolo	Pulex irritans	F	House	N/A	N/A	N/A	N/A
Manolo	Manolo	Pulex irritans	F	House	N/A	N/A	N/A	N/A
Manolo	Manolo	Pulex irritans	M	House	N/A	N/A	N/A	N/A
Manolo	Manolo	Pulex irritans	F	House	N/A	N/A	N/A	N/A
Manolo	Manolo	Pulex irritans	F	House	N/A	N/A	N/A	N/A
Manolo	Manolo	Pulex irritans	F	House	N/A	N/A	N/A	N/A
Kiranga	Kidunda	Pulex irritans	M	House	N/A	N/A	N/A	N/A
Kiranga	Kidunda	Pulex irritans	M	House	N/A	N/A	N/A	N/A
Kiranga	Kidunda	Pulex irritans	M	House	N/A	N/A	N/A	N/A
Kiranga	Kidunda	Pulex irritans	M	House	N/A	N/A	N/A	N/A
Kiranga	Kidunda	Pulex irritans	M	House	N/A	N/A	N/A	N/A
Kiranga	Kidunda	Pulex irritans	F	House	N/A	N/A	N/A	N/A
Kiranga	Kidunda	Pulex irritans	F	House	N/A	N/A	N/A	N/A
Kiranga	Kidunda	Pulex irritans	F	House	N/A	N/A	N/A	N/A
Kiranga	Kidunda	Pulex irritans	F	House	N/A	N/A	N/A	N/A
Kiranga	Kidunda	Pulex irritans	F	House	N/A	N/A	N/A	N/A
Kiranga	Kidunda	Pulex irritans	F	House	N/A	N/A	N/A	N/A
Kiranga	Kidunda	Pulex irritans	F	House	N/A	N/A	N/A	N/A
Kiranga	Kidunda	Pulex irritans	F	House	N/A	N/A	N/A	N/A
Manolo	Manolo	Nosopsyllus incisus	M	Grammomys sp.	N/A	N/A	N/A	N/A
Manolo	Manolo	Nosopsyllus incisus	F	Grammomys sp.	N/A	N/A	N/A	N/A
Manolo	Manolo	Nosopsyllus incisus	F	Grammomys sp.	N/A	N/A	N/A	N/A
Manolo	Manolo	Nosopsyllus incisus	F	Grammomys sp.	N/A	N/A	N/A	N/A
Manolo	Manolo	Nosopsyllus incisus	M	Grammomys sp.	N/A	N/A	N/A	N/A
Manolo	Manolo	Nosopsyllus incisus	M	Grammomys sp.	N/A	N/A	N/A	N/A
Manolo	Manolo	Nosopsyllus incisus	M	Grammomys sp.	N/A	N/A	N/A	N/A
