# Supplementary material for: Detection of Rickettsia felis, Rickettsia typhi, Bartonella Species and Yersinia pestis in Fleas (Siphonaptera) from Africa
Source: PLoS Negl Trop Dis. 2014 Oct 9;8(10):e3152. doi: 10.1371/journal.pntd.0003152 (PMC4191943; doi:10.1371/journal.pntd.0003152)
Supplement: Data S3 — Detection of flea borne diseases in Ituri, Democratic Republic of the Congo. (XLSX) [file pntd.0003152.s003.xlsx]

## Sheet: Feuil1
		Supplementary Data S3 : detection of flea borne diseases in Ituri, Democratic Republic of the Congo.
Village	Locality	Lab ID flea species	Flea sex (F/M)	Yersinia pestis	Rickettsia felis	Rickettsia typhi	Bartonella spp
Djalusene	Djupangima	Pulex irritans	F	N/A	N/A	N/A	N/A
Djalusene	Djupangima	Pulex irritans	F	N/A	N/A	N/A	N/A
Kpandruma	Kpandruma	Pulex irritans	M	N/A	N/A	N/A	N/A
Kpandruma	Kpandruma	Pulex irritans	F	N/A	N/A	N/A	N/A
Kpandruma	Baidjo	Pulex irritans	M	N/A	N/A	N/A	N/A
Kpandruma	Baidjo	Pulex irritans	F	N/A	N/A	N/A	N/A
Djalusene	Kele	Pulex irritans	M	N/A	N/A	N/A	N/A
Djalusene	Kele	Pulex irritans	F	N/A	N/A	N/A	N/A
Wanyale	Lango	Pulex irritans	M	30.18	N/A	N/A	N/A
Wanyale	Lango	Pulex irritans	M	28.19	N/A	N/A	N/A
Djalusene	Awoo	Pulex irritans	M	N/A	N/A	N/A	N/A
Djalusene	Awoo	Pulex irritans	F	N/A	N/A	N/A	N/A
Djalusene	Jupazabi	Pulex irritans	M	N/A	N/A	N/A	N/A
Djalusene	Jupazabi	Pulex irritans	F	N/A	N/A	N/A	N/A
Wanyale	Lalu	Pulex irritans	M	N/A	N/A	N/A	N/A
Wanyale	Lalu	Pulex irritans	F	N/A	N/A	N/A	N/A
Zaa	Jupazambo	Pulex irritans	F	28.02	N/A	N/A	N/A
Zaa	Jupazambo	Pulex irritans	M	30.73	N/A	N/A	N/A
Wanyale	Wanyale	Pulex irritans	F	N/A	N/A	N/A	N/A
Wanyale	Wanyale	Pulex irritans	M	N/A	N/A	N/A	N/A
Kpandruma	Waza	Pulex irritans	M	N/A	N/A	N/A	N/A
Kpandruma	Waza	Pulex irritans	F	N/A	N/A	N/A	N/A
Kpandruma	Buru	Pulex irritans	F	N/A	N/A	N/A	N/A
Kpandruma	Buru	Pulex irritans	M	N/A	N/A	N/A	N/A
Zaa	Jupawalu	Pulex irritans	F	40.85	N/A	N/A	N/A
Zaa	Jupawalu	Pulex irritans	M	N/A	N/A	N/A	N/A
Zaa	Jupalobo	Pulex irritans	M	N/A	N/A	N/A	N/A
Zaa	Jupalobo	Pulex irritans	F	N/A	N/A	N/A	N/A
Zaa	Jupulony	Pulex irritans	M	N/A	N/A	N/A	N/A
Zaa	Jupulony	Pulex irritans	M	N/A	N/A	N/A	N/A
Djalusene	Djupangima	Ctenocephalides felis strongylus	F	N/A	N/A	N/A	N/A
Kpandruma	Kpandruma	Ctenocephalides felis strongylus	F	N/A	N/A	N/A	N/A
Djalusene	Djupangima	Ctenocephalides felis strongylus	M	34.45	N/A	N/A	N/A
Kpandruma	Kpandruma	Ctenocephalides felis strongylus	F	N/A	N/A	N/A	N/A
Djalusene	Kele	Ctenocephalides felis strongylus	F	N/A	19.93	N/A	N/A
Djalusene	Kele	Ctenocephalides felis strongylus	M	N/A	22.48	N/A	N/A
Kpandruma	Baidjo	Ctenocephalides felis strongylus	M	N/A	N/A	N/A	N/A
Kpandruma	Baidjo	Ctenocephalides felis strongylus	M	N/A	N/A	N/A	N/A
Wanyale	Lango	Ctenocephalides felis strongylus	M	N/A	N/A	N/A	N/A
Wanyale	Lango	Ctenocephalides felis strongylus	F	N/A	N/A	N/A	N/A
Wanyale	Wanyale	Ctenocephalides felis strongylus	F	N/A	N/A	N/A	N/A
Wanyale	Wanyale	Ctenocephalides felis strongylus	M	N/A	N/A	N/A	N/A
Djalusene	Awoo	Ctenocephalides felis strongylus	M	25.23	N/A	N/A	N/A
Djalusene	Awoo	Ctenocephalides felis strongylus	F	N/A	N/A	N/A	N/A
Wanyale	Lalu	Ctenocephalides felis strongylus	M	N/A	N/A	N/A	N/A
Wanyale	Lalu	Ctenocephalides felis strongylus	F	N/A	21.35	N/A	N/A
Djalusene	Jupazabi	Ctenocephalides felis strongylus	F	35.78	22.06	N/A	N/A
Djalusene	Jupazabi	Ctenocephalides felis strongylus	M	N/A	N/A	N/A	N/A
Kpandruma	Waza	Ctenocephalides felis strongylus	M	N/A	N/A	N/A	N/A
Zaa	Jupulony	Ctenocephalides felis strongylus	F	N/A	N/A	N/A	N/A
Zaa	Jupazambo	Ctenocephalides felis strongylus	M	N/A	35.85	N/A	N/A
Zaa	Jupazambo	Ctenocephalides felis strongylus	F	N/A	N/A	N/A	N/A
Zaa	Jupawalu	Ctenocephalides felis strongylus	M	N/A	N/A	N/A	N/A
Zaa	Jupawalu	Ctenocephalides felis strongylus	F	N/A	N/A	N/A	N/A
Zaa	Jupalobo	Ctenocephalides felis strongylus	F	N/A	N/A	N/A	N/A
Zaa	Jupulony	Ctenocephalides felis strongylus	F	N/A	N/A	N/A	N/A
Djalusene	Djupangima	Echidnophaga gallinacea	F	N/A	N/A	N/A	N/A
Kpandruma	Kpandruma	Echidnophaga gallinacea	F	N/A	N/A	N/A	N/A
Kpandruma	Kpandruma	Echidnophaga gallinacea	M	N/A	N/A	N/A	N/A
Djalusene	Kele	Echidnophaga gallinacea	M	N/A	29.19	N/A	N/A
Djalusene	Kele	Echidnophaga gallinacea	F	N/A	N/A	N/A	N/A
Wanyale	Wanyale	Echidnophaga gallinacea	F	N/A	N/A	N/A	N/A
Djalusene	Awoo	Echidnophaga gallinacea	F	N/A	N/A	N/A	N/A
Wanyale	Lango	Echidnophaga gallinacea	F	N/A	N/A	N/A	N/A
Wanyale	Lango	Echidnophaga gallinacea	M	N/A	N/A	N/A	N/A
Djalusene	Jupazabi	Echidnophaga gallinacea	F	N/A	N/A	N/A	N/A
Wanyale	Wanyale	Echidnophaga gallinacea	M	N/A	31.28	N/A	N/A
Kpandruma	Waza	Echidnophaga gallinacea	M	N/A	N/A	N/A	N/A
Kpandruma	Waza	Echidnophaga gallinacea	M	N/A	N/A	N/A	N/A
Kpandruma	Buru	Echidnophaga gallinacea	M	N/A	N/A	N/A	N/A
Zaa	Jupalobo	Echidnophaga gallinacea	M	N/A	N/A	N/A	N/A
Zaa	Jupalobo	Echidnophaga gallinacea	M	N/A	N/A	N/A	N/A
Zaa	Jupulony	Echidnophaga gallinacea	F	N/A	N/A	N/A	N/A
Zaa	Jupulony	Echidnophaga gallinacea	M	N/A	N/A	N/A	N/A
Zaa	Jupawalu	Echidnophaga gallinacea	F	N/A	33.58	N/A	N/A
Zaa	Jupazambo	Echidnophaga gallinacea	M	N/A	34.14	N/A	N/A
Zaa	Jupawalu	Echidnophaga gallinacea	F	N/A	N/A	N/A	N/A
Djalusene	Djupangima	Xenopsylla brasiliensis	F	N/A	N/A	N/A	N/A
Djalusene	Djupangima	Xenopsylla brasiliensis	F	N/A	N/A	N/A	N/A
Djalusene	Kele	Xenopsylla brasiliensis	F	N/A	N/A	N/A	N/A
Djalusene	Kele	Xenopsylla brasiliensis	F	N/A	N/A	N/A	N/A
Kpandruma	Kpandruma	Xenopsylla brasiliensis	F	N/A	N/A	N/A	N/A
Kpandruma	Kpandruma	Xenopsylla brasiliensis	F	N/A	N/A	N/A	N/A
Wanyale	Wanyale	Xenopsylla brasiliensis	F	N/A	N/A	N/A	N/A
Djalusene	Awoo	Xenopsylla brasiliensis	F	N/A	N/A	N/A	N/A
Djalusene	Awoo	Xenopsylla brasiliensis	F	N/A	N/A	N/A	N/A
Wanyale	Lalu	Xenopsylla brasiliensis	F	N/A	N/A	N/A	N/A
Djalusene	Jupazabi	Xenopsylla brasiliensis	F	N/A	N/A	N/A	N/A
Djalusene	Jupazabi	Xenopsylla brasiliensis	F	N/A	N/A	32.35	N/A
Wanyale	Wanyale	Xenopsylla brasiliensis	M	N/A	N/A	N/A	N/A
Kpandruma	Baidjo	Leptopsylla aethiopica aethiopica	F	N/A	N/A	N/A	N/A
Kpandruma	Baidjo	Xenopsylla brasiliensis	F	N/A	N/A	N/A	N/A
Kpandruma	Waza	Xenopsylla brasiliensis	M	N/A	N/A	34.55	N/A
Kpandruma	Waza	Xenopsylla brasiliensis	M	N/A	N/A	N/A	N/A
Zaa	Jupawalu	Xenopsylla brasiliensis	F	N/A	N/A	N/A	N/A
Zaa	Jupawalu	Xenopsylla brasiliensis	F	N/A	N/A	N/A	N/A
Zaa	Jupalobo	Xenopsylla brasiliensis	F	N/A	N/A	N/A	N/A
Kpandruma	Kpandruma	Tunga penetrans	M	N/A	N/A	N/A	N/A
Djalusene	Djupangima	Tunga penetrans	M	N/A	N/A	N/A	N/A
Djalusene	Djupangima	Tunga penetrans	M	N/A	N/A	N/A	N/A
Kpandruma	Kpandruma	Tunga penetrans	F	N/A	N/A	N/A	N/A
Djalusene	Kele	Tunga penetrans	M	N/A	N/A	N/A	N/A
Djalusene	Kele	Tunga penetrans	F	N/A	N/A	N/A	N/A
Kpandruma	Baidjo	Tunga penetrans	M	N/A	N/A	N/A	N/A
Kpandruma	Baidjo	Tunga penetrans	M	N/A	N/A	N/A	N/A
Wanyale	Lango	Tunga penetrans	M	N/A	N/A	N/A	N/A
Wanyale	Wanyale	Tunga penetrans	M	N/A	N/A	N/A	N/A
Wanyale	Wanyale	Tunga penetrans	M	N/A	N/A	N/A	N/A
Djalusene	Awoo	Tunga penetrans	F	N/A	N/A	N/A	N/A
Djalusene	Awoo	Tunga penetrans	M	N/A	N/A	N/A	N/A
Djalusene	Jupazabi	Tunga penetrans	M	N/A	N/A	N/A	N/A
Djalusene	Jupazabi	Tunga penetrans	F	N/A	N/A	N/A	N/A
Zaa	Jupazambo	Tunga penetrans	F	N/A	N/A	N/A	N/A
Wanyale	Lango	Tunga penetrans	M	N/A	N/A	N/A	N/A
Wanyale	Lalu	Tunga penetrans	M	N/A	N/A	N/A	N/A
Kpandruma	Waza	Tunga penetrans	F	N/A	N/A	N/A	N/A
Kpandruma	Waza	Tunga penetrans	M	N/A	N/A	N/A	N/A
Zaa	Jupalobo	Tunga penetrans	M	N/A	N/A	N/A	N/A
Zaa	Jupalobo	Tunga penetrans	M	N/A	N/A	N/A	N/A
Zaa	Jupulony	Tunga penetrans	M	N/A	N/A	N/A	N/A
Zaa	Jupulony	Tunga penetrans	M	N/A	N/A	N/A	N/A
Zaa	Jupawalu	Tunga penetrans	M	N/A	N/A	N/A	N/A
Zaa	Jupawalu	Tunga penetrans	M	N/A	N/A	N/A	N/A
