# Supplementary material for: Detection of Rickettsia felis, Rickettsia typhi, Bartonella Species and Yersinia pestis in Fleas (Siphonaptera) from Africa
Source: PLoS Negl Trop Dis. 2014 Oct 9;8(10):e3152. doi: 10.1371/journal.pntd.0003152 (PMC4191943; doi:10.1371/journal.pntd.0003152)
Supplement: Data S4 — Detection of flea borne diseases in Kinshasa, Democratic Republic of the Congo. (XLSX) [file pntd.0003152.s004.xlsx]

## Sheet: Feuil1
		Supplementary Data S4 : detection of flea borne diseases in Kinshasa, Democratic Republic of the Congo.
Lab ID flea species	Flea sex (F/M)	type of trapping	R.typhi	R.felis	Bartonella ITS2	Yersinia pestis
Xenopsylla cheopis	femelle	light trap	N/A	N/A	N/A	N/A
Xenopsylla cheopis	Male	light trap	N/A	N/A	N/A	N/A
Xenopsylla cheopis	Male	light trap	N/A	N/A	N/A	N/A
Xenopsylla cheopis	Male	light trap	N/A	N/A	N/A	N/A
Xenopsylla cheopis	femelle	light trap	N/A	N/A	N/A	N/A
Xenopsylla cheopis	Male	light trap	N/A	N/A	N/A	N/A
Xenopsylla cheopis	Male	light trap	N/A	N/A	N/A	N/A
Xenopsylla cheopis	Male	light trap	N/A	N/A	N/A	N/A
Xenopsylla cheopis	femelle	light trap	N/A	N/A	N/A	N/A
Xenopsylla cheopis	femelle	light trap	N/A	N/A	N/A	N/A
Xenopsylla cheopis	femelle	light trap	N/A	N/A	N/A	N/A
Xenopsylla cheopis	femelle	light trap	N/A	N/A	N/A	N/A
Xenopsylla cheopis	Male	light trap	N/A	N/A	N/A	N/A
Xenopsylla cheopis	femelle	light trap	N/A	N/A	N/A	N/A
Xenopsylla cheopis	Male	light trap	N/A	N/A	N/A	N/A
Xenopsylla cheopis	Male	light trap	N/A	N/A	N/A	N/A
Xenopsylla cheopis	femelle	light trap	N/A	N/A	N/A	N/A
Xenopsylla cheopis	femelle	light trap	N/A	N/A	N/A	N/A
Xenopsylla cheopis	Male	PL	N/A	N/A	N/A	N/A
Xenopsylla cheopis	femelle	PL	N/A	N/A	N/A	N/A
Xenopsylla cheopis	femelle	Terriers	N/A	N/A	N/A	N/A
Xenopsylla cheopis	femelle	Terriers	N/A	N/A	N/A	N/A
Xenopsylla cheopis	femelle	Terriers	N/A	N/A	N/A	N/A
Xenopsylla cheopis	Male	Terriers	N/A	N/A	N/A	N/A
Xenopsylla cheopis	Male	Terriers	N/A	N/A	N/A	N/A
Xenopsylla cheopis	Male	Terriers	N/A	N/A	N/A	N/A
Xenopsylla cheopis	Male	Terriers	N/A	N/A	N/A	N/A
Xenopsylla cheopis	Male	Terriers	N/A	N/A	N/A	N/A
Xenopsylla cheopis	femelle	Terriers	N/A	N/A	N/A	N/A
Xenopsylla cheopis	Male	Terriers	N/A	N/A	N/A	N/A
Xenopsylla cheopis	femelle	Terriers	N/A	N/A	N/A	N/A
Xenopsylla cheopis	femelle	Terriers	N/A	N/A	N/A	N/A
Xenopsylla cheopis	male	bed	N/A	N/A	N/A	N/A
Xenopsylla cheopis	male	bed	N/A	N/A	N/A	N/A
Xenopsylla cheopis	femelle	bed	N/A	N/A	N/A	N/A
Xenopsylla cheopis	male	bed	N/A	N/A	N/A	N/A
Xenopsylla cheopis	femelle	bed	N/A	N/A	N/A	N/A
Leptopsylla aetheopica aetheopica	male	rodonts	N/A	N/A	N/A	N/A
Leptopsylla aetheopica aetheopica	male	rodonts	N/A	N/A	N/A	N/A
Leptopsylla aetheopica aetheopica	femelle	rodonts	N/A	N/A	N/A	N/A
Xenopsylla cheopis	male	rodonts	N/A	N/A	N/A	N/A
Leptopsylla aetheopica aetheopica	femelle	rodonts	N/A	29.13	N/A	N/A
Xenopsylla cheopis	male	rodonts	N/A	N/A	N/A	N/A
Xenopsylla cheopis	femelle	rodonts	N/A	N/A	N/A	N/A
Leptopsylla aetheopica aetheopica	femelle	rodonts	N/A	N/A	N/A	N/A
Leptopsylla aetheopica aetheopica	male	rodonts	N/A	N/A	N/A	N/A
Leptopsylla aetheopica aetheopica	male	rodonts	N/A	N/A	N/A	N/A
Leptopsylla aetheopica aetheopica	male	rodonts	N/A	N/A	33.61	N/A
Leptopsylla aetheopica aetheopica	femelle	rodonts	N/A	N/A	34.36	N/A
Leptopsylla aetheopica aetheopica	femelle	rodonts	N/A	N/A	28.63	N/A
Leptopsylla aetheopica aetheopica	femelle	rodonts	N/A	N/A	N/A	N/A
Xenopsylla cheopis	male	rodonts	N/A	N/A	N/A	N/A
Xenopsylla cheopis	femelle	rodonts	N/A	N/A	N/A	N/A
Xenopsylla cheopis	male	rodonts	N/A	N/A	N/A	N/A
Xenopsylla cheopis	femelle	rodonts	N/A	N/A	N/A	N/A
Xenopsylla cheopis	male	rodonts	N/A	N/A	N/A	N/A
Xenopsylla cheopis	femelle	rodonts	N/A	N/A	N/A	N/A
Xenopsylla cheopis	male	rodonts	N/A	N/A	N/A	N/A
Xenopsylla cheopis	femelle	rodonts	N/A	N/A	N/A	N/A
Xenopsylla cheopis	male	rodonts	N/A	N/A	N/A	N/A
Xenopsylla cheopis	femelle	rodonts	N/A	N/A	N/A	N/A
Xenopsylla cheopis	male	rodonts	N/A	N/A	N/A	N/A
Xenopsylla cheopis	male	rodonts	N/A	N/A	N/A	N/A
Xenopsylla cheopis	male	rodonts	N/A	N/A	N/A	N/A
Xenopsylla cheopis	male	rodonts	N/A	N/A	N/A	N/A
Xenopsylla cheopis	male	rodonts	N/A	N/A	N/A	N/A
Xenopsylla cheopis	male	rodonts	N/A	N/A	N/A	N/A
Xenopsylla cheopis	male	rodonts	N/A	N/A	N/A	N/A
Xenopsylla cheopis	male	rodonts	N/A	N/A	N/A	N/A
Xenopsylla cheopis	male	dogs	N/A	N/A	N/A	N/A
Xenopsylla cheopis	male	dogs	N/A	N/A	N/A	N/A
Ctenocephalides felis	male	dogs	N/A	35.91	N/A	N/A
Ctenocephalides felis	femelle	dogs	N/A	34.49	N/A	N/A
Xenopsylla cheopis	male	dogs	N/A	N/A	N/A	N/A
Ctenocephalides felis	femelle	dogs	N/A	38.22	N/A	N/A
Ctenocephalides felis	femelle	dogs	N/A	37.12	N/A	N/A
Ctenocephalides felis	femelle	dogs	N/A	32.12	N/A	N/A
Ctenocephalides felis	femelle	dogs	N/A	26.11	N/A	N/A
Ctenocephalides felis	femelle	dogs	N/A	31.29	N/A	N/A
Ctenocephalides felis	femelle	dogs	N/A	36.95	N/A	N/A
Xenopsylla cheopis	femelle	dogs	N/A	N/A	N/A	N/A
Ctenocephalides felis	femelle	dogs	N/A	38.97	N/A	N/A
Ctenocephalides felis	femelle	dogs	N/A	N/A	N/A	N/A
Ctenocephalides felis	femelle	dogs	N/A	36.34	N/A	N/A
Ctenocephalides felis	femelle	dogs	N/A	29.99	N/A	N/A
Ctenocephalides felis	femelle	dogs	N/A	37.46	N/A	N/A
Ctenocephalides felis	femelle	dogs	N/A	39.85	N/A	N/A
Ctenocephalides felis	femelle	dogs	N/A	N/A	N/A	N/A
Ctenocephalides felis	femelle	dogs	N/A	N/A	N/A	N/A
Ctenocephalides felis	femelle	dogs	N/A	33.83	N/A	N/A
Ctenocephalides felis	femelle	dogs	N/A	36.53	N/A	N/A
Ctenocephalides felis	femelle	dogs	N/A	N/A	N/A	N/A
Ctenocephalides felis	male	dogs	N/A	31.58	N/A	N/A
Ctenocephalides felis	male	dogs	N/A	37.24	N/A	N/A
Ctenocephalides felis	male	dogs	N/A	29.06	N/A	N/A
Ctenocephalides felis	male	dogs	N/A	N/A	N/A	N/A
Ctenocephalides felis	male	dogs	N/A	38.2	N/A	N/A
Ctenocephalides felis	male	dogs	N/A	39.85	N/A	N/A
Ctenocephalides felis	male	dogs	N/A	27.7	N/A	N/A
Ctenocephalides felis	male	dogs	N/A	38.1	N/A	N/A
Ctenocephalides felis	male	dogs	N/A	N/A	N/A	N/A
Ctenocephalides felis	male	dogs	N/A	N/A	N/A	N/A
Ctenocephalides felis	male	dogs	N/A	N/A	N/A	N/A
Ctenocephalides felis	femelle	dogs	N/A	N/A	N/A	N/A
Ctenocephalides felis	femelle	dogs	N/A	N/A	N/A	N/A
Ctenocephalides felis	femelle	dogs	N/A	N/A	N/A	N/A
Ctenocephalides felis	femelle	dogs	N/A	N/A	N/A	N/A
Ctenocephalides felis	femelle	dogs	N/A	N/A	N/A	N/A
Ctenocephalides felis	femelle	dogs	N/A	38.68	N/A	N/A
Ctenocephalides felis	femelle	dogs	N/A	N/A	N/A	N/A
Ctenocephalides felis	femelle	dogs	N/A	N/A	N/A	N/A
